# Supplementary material for: High Prevalence of Antimicrobial Resistance and Integron Gene Cassettes in Multi-Drug-Resistant Klebsiella pneumoniae Isolates From Captive Giant Pandas (Ailuropoda melanoleuca)
Source: Front Microbiol. 2022 Feb 3;12:801292. doi: 10.3389/fmicb.2021.801292 (PMC8853720; doi:10.3389/fmicb.2021.801292)
Supplement: Supplementary file 1 [file Table_1.xlsx]

## Sheet: 83 primer sets used
Table 1 Primers of antibiotic resistance genes used in the study Primers of antibiotic resistance genes used in the study Resistance Genes used in the study
serial number	Gene Name	Forward	Reverse
1	16S rRNA	GGGTTGCGCTCGTTGC	ATGGYTGTCGTCAGCTCGTG
2	aac	CCCTGCGTTGTGGCTATGT	TTGGCCACGCCAATCC
3	aac(6')I1	GACCGGATTAAGGCCGATG	CTTGCCTTGATATTCAGTTTTTATAACCA
4	aac(6')-Ib(aka aacA4)-01	GTTTGAGAGGCAAGGTACCGTAA	GAATGCCTGGCGTGTTTGA
5	aac(6')-Ib(aka aacA4)-02	CGTCGCCGAGCAACTTG	CGGTACCTTGCCTCTCAAACC
6	aac(6')-II	CGACCCGACTCCGAACAA	GCACGAATCCTGCCTTCTCA
7	aac(6')-Iy	GCTTTGCGGATGCCTCAAT	GGAGAACAAAAATACCTTCAAGGAAA
8	aacA/aphD	AGAGCCTTGGGAAGATGAAGTTT	TTGATCCATACCATAGACTATCTCATCA
9	aacC	CGTCACTTATTCGATGCCCTTAC	GTCGGGCGCGGCATA
10	aacC1	GGTCGTGAGTTCGGAGACGTA	GCAAGTTCCCGAGGTAATCG
11	aacC2	ACGGCATTCTCGATTGCTTT	CCGAGCTTCACGTAAGCATTT
12	aadA-01	GTTGTGCACGACGACATCATT	GGCTCGAAGATACCTGCAAGAA
13	aadA1	AGCTAAGCGCGAACTGCAAT	TGGCTCGAAGATACCTGCAA
14	aphA3-01	AAAAGCCCGAAGAGGAACTTG	CATCTTTCACAAAGATGTTGCTGTCT
15	aadA2	ACGGCTCCGCAGTGGAT	GGCCACAGTAACCAACAAATCA
16	aadA2	CTTGTCGTGCATGACGACATC	TCGAAGATACCCGCAAGAATG
17	blaNDM	GGCCACACCAGTGACAATATCA	CAGGCAGCCACCAAAAGC
18	ampC/blaDHA	TGGCCGCAGCAGAAAGA	CCGTTTTATGCACCCAGGAA
19	ampC-01	TGGCGTATCGGGTCAATGT	CTCCACGGGCCAGTTGAG
20	ampC-02	GCAGCACGCCCCGTAA	TGTACCCATGATGCGCGTACT
21	ampC-04	TCCGGTGACGCGACAGA	CAGCACGCCGGTGAAAGT
22	ampC-05	CTGTTCGAGCTGGGTTCTATAAGTAAA	CAGTATCTGGTCACCGGATCGT
23	ampC-06	CCGCTCAAGCTGGACCATAC	CCATATCCTGCACGTTGGTTT
24	ampC-07	CCGCCCAGAGCAAGGACTA	GCTCGACTTCACGCCGTAAG
25	ampC-09	CAGCCGCTGATGAAAAAATATG	CAGCGAGCCCACTTCGA
26	bla1	GCAAGTTGAAGCGAAAGAAAAGA	TACCAGTATCAATCGCATATACACCTAA
27	bla-ACC-1	CACACAGCTGATGGCTTATCTAAAA	AATAAACGCGATGGGTTCCA
28	blaCTX-M-01	GGAGGCGTGACGGCTTTT	TTCAGTGCGATCCAGACGAA
29	blaCTX-M-02	GCCGCGGTGCTGAAGA	ATCGGATTATAGTTAACCAGGTCAGATTT
30	blaCTX-M-03	CGATACCACCACGCCGTTA	GCATTGCCCAACGTCAGATT
31	blaCTX-M-04	CTTGGCGTTGCGCTGAT	CGTTCATCGGCACGGTAGA
32	blaGES	GCAATGTGCTCAACGTTCAAG	GTGCCTGAGTCAATTCTTTCAAAG
33	blaOCH	GGCGACTTGCGCCGTAT	TTTTCTGCTCGGCCATGAG
34	blaOXY	CGTTCAGGCGGCAGGTT	GCCGCGATATAAGATTTGAGAATT
35	blaPER	TGCTGGTTGCTGTTTTTGTGA	CCTGCGCAATGATAGCTTCAT
36	blaSHV-01	TCCCATGATGAGCACCTTTAAA	TTCGTCACCGGCATCCA
37	blaSHV-02	CTTTCCCATGATGAGCACCTTT	TCCTGCTGGCGATAGTGGAT
38	blaTEM	AGCATCTTACGGATGGCATGA	TCCTCCGATCGTTGTCAGAAGT
39	blaVEB	CCCGATGCAAAGCGTTATG	GAAAGATTCCCTTTATCTATCTCAGACAA
40	blaVIM	GCACTTCTCGCGGAGATTG	CGACGGTGATGCGTACGTT
41	dfrA1	GGAATGGCCCTGATATTCCA	AGTCTTGCGTCCAACCAACAG
42	dfrA12	CCTCTACCGAACCGTCACACA	GCGACAGCGTTGAAACAACTAC
43	sul1	CAGCGCTATGCGCTCAAG	ATCCCGCTGCGCTGAGT
44	sul2	TCATCTGCCAAACTCGTCGTTA	GTCAAAGAACGCCGCAATGT
45	sulA/folP	CAGGCTCGTAAATTGATAGCAGAAG	CTTTCCTTGCGAATCGCTTT
46	sulA/folP	CACGGCTTCGGCTCATGT	TGCCATCCTGTGACTAGCTACGT
47	tet(32)	CCATTACTTCGGACAACGGTAGA	CAATCTCTGTGAGGGCATTTAACA
48	tet(36)	TGCAGGAAAGACCTCCATTACAG	CTTTGTCCACACTTCCACGTACTATG
49	tet(38)	TTAATGTGGCGGTATCTGTAGGTATT	TTGCCTGGGAAATTTAATGCTTT
50	tetA-01	GCTGTTTGTTCTGCCGGAAA	GGTTAAGTTCCTTGAACGCAAACT
51	tetA-02	CTCACCAGCCTGACCTCGAT	CACGTTGTTATAGAAGCCGCATAG
52	tetB-01	AGTGCGCTTTGGATGCTGTA	AGCCCCAGTAGCTCCTGTGA
53	tetB-02	GCCCAGTGCTGTTGTTGTCAT	TGAAAGCAAACGGCCTAAATACA
54	tetC-01	CATATCGCAATACATGCGAAAAA	AAAGCCGCGGTAAATAGCAA
55	tetC-02	ACTGGTAAGGTAAACGCCATTGTC	ATGCATAAACCAGCCATTGAGTAAG
56	tetD	TGTCATCGCGCTGGTGATT	CATCCGCTTCCGGGAGAT
57	tetE	TTGGCGCTGTATGCAATGAT	CGACGACCTATGCGATCTGA
58	tetG-01	TCAACCATTGCCGATTCGA	TGGCCCGGCAATCATG
59	tetG-02	CATCAGCGCCGGTCTTATG	CCCCATGTAGCCGAACCA
60	tetH	TTTGGGTCATCTTACCAGCATTAA	TTGCGCATTATCATCGACAGA
61	tetJ	GGGTGCCGCATTAGATTACCT	TCGTCCAATGTAGAGCATCCATA
62	tetL	AGCCCGATTTATTCAAGGAATTG	CAAATGCTTTCCCCCTGTTCT
63	tetM-01	CATCATAGACACGCCAGGACATAT	CGCCATCTTTTGCAGAAATCA
64	tetO	ATGTGGATACTACAACGCATGAGATT	TGCCTCCACATGATATTTTTCCT
65	tetPA	AGTTGCAGATGTGTATAGTCGTAAACTATCTATT	TGCTACAAGTACGAAAACAAAACTAGAA
66	tetPB	ACACCTGGACACGCTGATTTT	ACCGTCTAGAACGCGGAATG
67	vanA	AAAAGGCTCTGAAAACGCAGTTAT	CGGCCGTTATCTTGTAAAAACAT
68	vanB-01	TTGTCGGCGAAGTGGATCA	AGCCTTTTTCCGGCTCGTT
69	vanB-02	CCGGTCGAGGAACGAAATC	TCCTCCTGCAAAAAAAGATCAAC
70	vanC	ACAGGGATTGGCTATGAACCAT	TGACTGGCGATGATTTGACTATG
71	vanC1	AGGCGATAGCGGGTATTGAA	CAATCGTCAATTGCTCATTTCC
72	vanC2/vanC3	TTTGACTGTCGGTGCTTGTGA	TCAATCGTTTCAGGCAATGG
73	vanG	ATTTGAATTGGCAGGTATACAGGTTA	TGATTTGTCTTTGTCCATACATAATGC
74	vanHB	GAGGTTTCCGAGGCGACAA	CTCTCGGCGGCAGTCGTAT
75	vanHD	GTGGCCGATTATACCGTCATG	CGCAGGTCATTCAGGCAAT
76	vanRA	CCACTCCGGCCTTGTCATT	GCTAACCACATTCCCCTTGTTTT
77	vanRB	GCCCTGTCGGATGACGAA	TTACATAGTCGTCTGCCTCTGCAT
78	vanSB	GCGCGGCAAATGACAAC	TTTGCCATTTTATTCGCACTGT
79	vanSC	GCCATCAGCGAGTCTGATGA	CAGCTGGGATCGTTTTTCCTT
80	vanTC-01	CACACGCATTTTTTCCCATCTAG	CAGCCAACAGATCATCAAAACAA
81	vanTC-02	ACAGTTGCCGCTGGTGAAG	CGTGGCTGGTCGATCAAAA
82	vanTE	GTGGTGCCAAGGAAGTTGCT	CGTAGCCACCGCAAAAAAAT
83	vanTG	CGTGTAGCCGTTCCGTTCTT	CGGCATTACAGGTATATCTGGAAA
