# Supplementary material for: High Prevalence of Antimicrobial Resistance and Integron Gene Cassettes in Multi-Drug-Resistant Klebsiella pneumoniae Isolates From Captive Giant Pandas (Ailuropoda melanoleuca)
Source: Front Microbiol. 2022 Feb 3;12:801292. doi: 10.3389/fmicb.2021.801292 (PMC8853720; doi:10.3389/fmicb.2021.801292)
Supplement: Supplementary file 2 [file Table_2.xlsx]

## Sheet: Diameter of the inhibition zone
Table 2-1 The diameter of the inhibition zone of antimicrobial susceptibility test
Name of giant pandas	Time of sampling	Serial number of strain	Yes or No MDR	Serial number of MDR strain	Age group	Sex group	PIC	AML	CTX	CEZ	CRO	CXM	CEC	SAM	AZM	MEM	IPM	KAN	GM	STR	OFX	NOR	LEV	CIP	CHL	AZM	DOX	MH	SXT	TMP
P1	winter	1	Yes	K1	geriatric	M	10.92	0	17.86	0	18.92	0	10.73	16.04	33.06	33.06	21.62	21.12	10.74	0	32.66	32.64	34.36	32.84	29.08	0	17.16	18.14	0	0
P6	summer	2	Yes	K2	adult	M	31.51	0	30.52	26.52	37.64	28.46	28.32	24.34	34.82	31.88	24	15	22.58	16.54	32.08	28.19	34.02	31.91	0	0	9.09	15.69	0	0
P14	summer	3	Yes	K3	adult	F	23.96	0	16.55	25.86	29.56	23.84	28.7	19.02	28.16	28.86	25.92	21.86	20.76	16.76	31.76	32.34	34.46	36.94	0	17.72	0	15.24	26.88	31.02
P4	spring	4	Yes	K4	adult	F	27.86	0	32.76	26.9	34.92	23.69	25.86	19.51	34.22	30.96	23.74	22.62	22.24	24.16	23.7	26.28	22.36	27.39	0	23.27	0	11.99	26.9	25.59
P4	summer	5	Yes	K5	adult	F	16.62	0	37.04	22.88	35..86	28.88	28.06	17	37.86	31.24	22.48	21.14	22.34	18.48	22.9	25.34	23.52	27.62	0	22.6	0	14.96	25.86	27.34
P8	spring	6	Yes	K6	sub-adult	M	31.68	0	33.98	27.03	33.62	26.83	27.69	18.97	34.62	33.6	23.06	27.09	24.45	20.89	30.43	32.22	31.02	33.17	0	23.96	0	10.41	23.54	26.95
P4	winter	7	Yes	K7	adult	F	17.94	0	33.09	23.8	30.34	24.72	27.19	20.5	35.15	29.43	24.95	15.33	23.09	10.17	11.37	0	10.57	0	0	0	0	14.11	0	0
P6	spring	8	Yes	K8	adult	F	26.78	0	34.9	27.34	36.88	26.38	32.04	17.58	35.52	30.48	22.44	25.04	24.88	24.64	25.08	23.96	25.22	28.96	10.16	25.54	8.8	14.88	0	0
P8	autum	9	Yes	K9	sub-adult	M	28.84	0	36.64	26.43	32.84	27.53	29.6	26.43	35.57	30.98	18.33	16.96	24.44	22.51	33.54	30.76	30.74	34.27	0	21.17	0	8.96	0	0
P12	spring	10	Yes	K10	adult	F	22.44	0	14.16	23.71	26.09	26.9	26.82	20.02	34.8	18.2	21.36	24.51	20.81	10.65	29.71	32.75	24.47	28.37	26.28	22.84	0	14.26	24.48	28.62
P2	winter	11	Yes	K11	geriatric	M	10.96	0	20.7	0	21.64	0	10.52	17.58	29.54	35.64	20.08	35.14	10.84	9.4	32.58	32.6	29.96	36.24	33.02	0	20.36	19.76	0	0
P9	summer	12	Yes	K12	adult	F	17.08	0	32.3	29.62	30.32	23.55	25.34	16.32	34.6	27.82	17.83	24.05	23.05	19.51	26.7	28.08	29.82	30.92	11.17	20.52	0	16.97	24.33	26.74
P8	summer	13	Yes	K13	sub-adult	M	22.71	0	34.51	26.81	33.26	30.2	31.38	17.28	34.44	32.85	35.17	23.52	25.93	17.7	24.77	25.35	25	25.54	0	24.57	8.65	13.71	0	0
P14	spring	14	Yes	K14	adult	F	23.68	0	37.9	26.65	33.57	29.72	29.97	19.02	36.78	31.64	24.46	23.67	22.95	11.12	31.2	28.99	30.17	31.61	28.62	23.43	9.54	15.07	22.14	26.69
P7	spring	15	Yes	K15	geriatric	F	21.97	0	30.73	25.88	31.92	26.9	28.33	18.19	32.75	32.88	27.2	0	25.3	18.1	33.55	34.77	31.29	34.11	25.05	24.9	8.52	9.41	22.68	26.6
P5	winter	16	Yes	K16	adult	F	17.71	0	32.32	24.8	33.24	30.17	29.59	18.06	36.93	25.94	24.85	25.66	24.43	0	25.73	24.19	22.97	28.01	0	22.62	0	0	0	0
P15	spring	17	Yes	K17	sub-adult	F	20.93	0	33.89	27.55	32.31	25.91	24.28	27.1	27.99	32.3	23.55	22.33	0	17.42	27.51	28.88	30.36	33.54	21.63	25.32	10.58	16.23	0	0
P16	autum	18	Yes	K18	sub-adult	M	18.76	0	34.73	29.69	33.53	29.67	28.65	18.82	35.93	36.23	25.28	23.04	11.24	22.38	28.17	31.67	28.69	30.78	22.52	20.42	10.88	15.3	0	0
P13	summer	19	Yes	K19	adult	F	17.2	0	21.2	23.49	28.23	25.23	27.23	21.59	15.61	34.91	24.11	24.11	20.63	12.23	15.03	13.54	14.45	36.25	10.12	23.16	0	13.15	27.94	30.65
P9	autum	20	Yes	K20	adult	F	24.72	0	33.41	25.02	30.76	26.89	30.02	20.18	34.65	29.36	26.38	24.39	22.1	0	25.6	23.48	24.5	25.24	29.26	24.02	0	11.61	0	0
P3	winter	21	Yes	K21	adult	M	15.71	0	28.33	0	27.94	10.3	0	10.69	25.91	30.47	22.53	24.64	23.02	20.47	25.58	28	24.98	29.56	8.66	18.84	0	9.17	0	0
P12	summer	22	Yes	K22	adult	F	24.35	0	36.13	26.95	31.75	30.46	30.43	16.37	37.96	29.03	24.13	25.52	27.2	10.62	35.25	30.81	31.57	33.61	33.39	12.12	9.3	12.98	0	0
P13	spring	23	Yes	K23	adult	F	23.6	0	33.93	28.86	31.38	29.7	29.02	17.96	33.65	34.25	28.31	28.27	26.61	14.57	27.52	25.93	25.23	29.07	0	21.96	9.79	13	14.45	16.5
P3	spring	24	Yes	K24	adult	M	23.7	0	30.45	26.16	31.81	26.53	28.66	17.53	37.24	30.08	26.36	24.08	13.65	16.5	26.8	25.29	24.72	23.53	0	20.7	0	13.05	0	0
P7	autum	25	Yes	K25	geriatric	F	29.38	0	35.33	28.62	33.04	30.73	29.49	21.07	34.75	34.47	33.33	25.49	23.94	26.13	28.72	26.42	26.47	29.33	0	28.68	9.13	14.64	0	0
P16	summer	26	Yes	K26	sub-adult	M	25.16	0	32.89	26.76	32.56	29.58	29.63	20.54	31.9	33.62	26.92	22.63	21.58	22.59	26.22	29.39	24.22	26.6	0	22.46	0	13.4	0	20.33
P15	summer	27	Yes	K27	sub-adult	F	12.04	0	31.4	24.19	31.41	28.78	28.55	14.04	36.29	30.94	27.17	27.87	25.63	24.5	31.89	35.05	34.15	36.66	31.23	24.74	0	10.32	0	0
P12	autum	28	Yes	K28	adult	F	21.42	0	34.35	26.13	33.44	29.41	30.9	16.19	36.76	28.95	26.41	27.85	28.2	15.89	26.52	27.35	24.65	26.84	0	22.71	0	12.91	0	0
P10	autum	29	Yes	K29	sub-adult	M	14.8	0	33.56	25.32	32.67	28.42	26.07	9.63	31.14	29.15	25.15	23.8	22.76	25.62	31.41	32.86	30.02	34.75	26.22	24.46	0	0	0	0
P6	autum	30	Yes	K30	adult	M	18.17	0	34.15	25.59	33.26	28.21	28.81	19.58	36.31	29.85	33.33	0	26.15	16.05	13.97	15.33	13.97	28.33	0	23.24	0	12.85	0	0
P38	spring	31	No		adult	F	24.23	0	27.58	24.66	31.86	25.52	28.31	21.92	32.82	29.98	25.08	19.6	18.97	15.12	28.24	30.3	30.3	31.59	32.01	21.53	20.38	13.31	18.61	25.88
P37	autum	32	No		geriatric	F	25.96	0	35.68	24.48	34.4	30.78	28.76	21.98	39.86	29.26	18.78	22.46	22.58	18.56	31.66	34.54	38.42	39.5	36.32	20.66	18.42	17.48	23.12	25.26
P22	autum	33	No		adult	F	26.62	0	32.9	28.16	35.26	26.56	28.44	18.16	36.06	32.56	18.62	20.76	26.96	23.08	34.3	32.74	32.66	35.3	32.64	22.84	19.28	24.18	26.56	29.24
P22	spring	34	No		adult	F	26.88	0	35.51	27.36	32.77	26.01	29.96	20.43	36.66	30.58	24	24.8	23.76	21.79	30.3	33.63	34.54	33.11	30.55	27.13	19.48	19.48	25.88	29.06
P39	spring	35	No		adult	M	28.34	0	34.46	28.06	32.18	25.08	29.3	23.6	33.02	32.86	20.3	25.38	23.12	18.84	30.8	35.2	28.8	37.6	31.1	24.08	18.96	18.86	23.06	28.11
P23	autum	36	No		adult	F	0	0	42.08	27.06	40.96	28.8	31.68	26.46	40.6	36.04	29.3	25.52	25.5	19.8	35.2	35.16	36.4	37.5	37.08	27.8	24.08	20.1	30.42	34.4
P23	summer	37	No		adult	F	27.48	0	32.36	28.02	31.2	26.4	31.86	20.64	32.08	32.12	23.26	22.24	22.46	18.68	28.48	34.62	34.1	36.68	34.3	22	20.32	18.96	28.11	30.76
P25	summer	38	No		adult	F	27.42	0	34.14	30.04	38.32	30.32	32.4	21.16	35.64	31.84	27.06	24.13	24.4	29.28	33.92	38.14	34.2	37.48	34.04	24.92	20.18	22.64	29.5	29.72
P76	summer	39	No		sub-adult	F	28.02	0	35.26	29.26	40.1	30.1	29.94	18.42	36.56	30.14	22.3	25.04	26	19.98	34.78	35.4	34.32	40.7	27.48	21.72	20.16	19.64	22.1	28.4
P39	summer	40	No		adult	M	28.44	0	33.6	29.18	35.42	26.8	29.76	22.34	35.32	32.02	23.42	20.64	22.54	20.12	32.06	30.48	32.18	36.04	37.66	25.22	16.26	20.28	28.44	31.96
P40	spring	41	No		adult	M	28.86	0	38.86	27.42	38.08	26.92	29.36	20.93	39.52	30.9	24.5	24.44	26.48	21.86	33.52	30.16	32.16	33.52	24.26	23.56	18.7	17.76	21.66	24.18
P74	summer	42	No		sub-adult	M	25.38	0	37.84	28.12	39.08	26.32	28.82	19.5	36.86	31.28	26.52	24.18	23.86	18.24	30.34	30.36	32.08	34.38	29.04	24.76	19.16	18.16	22.32	31.62
P75	summer	43	No		sub-adult	F	23.06	0	36.26	27.48	35.28	26.48	30.12	20.66	34.86	32.88	25.04	23.48	24.86	20.86	32.76	31.46	28.86	35.58	29.88	22.12	19.36	19.76	24.84	26.88
P79	summer	44	No		sub-adult	M	26.28	0	35.12	29.08	37.62	26.98	30.46	20.12	35.62	28.24	20.02	24.58	24.86	17.86	33.46	33.38	30.14	33.66	33.08	23.44	19.56	18.24	20.36	26.46
P25	autum	45	No		adult	F	25.02	0	32.74	26.6	37.26	29.02	30.2	18.23	33.66	29.52	18.55	23.16	24.55	17.52	30.14	31.4	33.64	37.76	33.64	23.04	20.18	18.53	24.86	26.23
P81	summer	46	No		sub-adult	F	29.12	0	38.86	28.38	37.46	24.96	30.45	34.28	40.4	35.08	25	23.86	23.43	19.88	30.98	33.98	34.42	36.84	30.72	28.92	20.68	18.76	24.94	26.05
P82	summer	47	No		sub-adult	F	27.87	0	35.04	28.67	35.1	26.17	30.35	10.39	33.16	31.78	24.14	24.07	23.76	18.25	29.3	30.54	29.46	32.29	29.25	18.24	18.2	18.4	24.15	26.51
P31	spring	48	No		adult	F	26.43	0	34.49	24.28	31.2	26.25	27.57	20.74	28.08	25.9	20.38	21.12	21.09	18.11	29.02	26.34	14.44	30.68	26.42	13.29	16.48	16.88	20.97	24.45
P24	autum	49	No		adult	M	27.52	0	29.66	24.59	29.06	24.01	26.02	19.98	28.86	27.7	11.86	19.49	20.15	16.38	28.32	28.32	29.32	31.98	27.88	16.11	17.44	19.21	23.8	27.7
P80	summer	50	No		sub-adult	M	25.69	0	32	23.54	32.56	26.14	25.22	19.6	33.44	27.08	21.18	21.51	21.3	17.1	28.46	29.04	28.1	29.35	25.02	13.11	16.87	16.89	19.88	23.81
P83	summer	51	No		sub-adult	F	28.84	0	34.38	26.4	31.78	29.08	30.82	23.28	34.92	32.16	24.12	22.72	22.7	18.56	29.1	29.98	27.98	31.5	31.86	18.54	18.73	18.76	28.78	31.84
P84	summer	52	No		sub-adult	M	27.73	0	35.4	29.68	32.31	28.38	29.87	20.62	36.12	29.69	22.99	22.41	22.46	18.54	30.27	31.37	26.5	33.01	26.88	19.15	11.29	15.21	19.28	23.18
P85	summer	53	No		sub-adult	F	27.94	0	32.12	26.41	31.06	23.56	24.41	23.45	33.12	31.08	23.46	24.36	21.93	18.57	25.94	29.04	26.92	31.6	27.76	21.88	21.92	21.58	21.08	25.29
P55	summer	54	No		geriatric	F	29.53	0	35.48	28.6	34.23	25.88	29.94	22.56	35.12	26.31	20.94	22.47	23.49	20.88	32.14	29.64	31.79	31.87	27.27	22.76	27.92	22.41	24.54	22.52
P41	summer	55	No		adult	F	33.92	0	25.45	25.68	34.66	24.29	28.94	21.62	34	28.52	29.22	23.01	24.02	16.84	31.57	27.7	29.58	30.28	29.81	17.63	19.39	22.12	23.78	28.03
P86	summer	56	No		sub-adult	F	28.9	0	29.12	26.76	32.2	26.64	26.78	21.43	34.58	33.68	26.46	23.42	22.92	18.56	31.16	31.14	34.21	34.24	28.44	28.63	22.71	22.06	25.19	28.01
P38	summer	57	No		adult	F	29.74	0	31.95	29.56	35.39	29.1	30.37	21.45	34.78	29.37	24.11	24.14	25.28	21.12	32.1	33.56	32.35	37.24	28.13	25.66	20.47	20.46	22.34	26.27
P41	spring	58	No		adult	F	31.7	0	34.77	27.92	33.22	26.12	29.12	22.87	35.56	28.48	23.58	24.83	25.13	23.2	28.37	33.65	32.86	33.66	33.34	22.1	20.28	19.16	24.42	28.06
P66	summer	59	No		geriatric	F	26.7	0	34.3	26.19	34.98	28.17	28.72	20.95	33.88	29.79	25.68	27.28	25.78	19.84	31.92	33.29	32.22	33.3	27.71	24.37	20.76	22.24	23.55	26.41
P24	summer	60	No		adult	M	29.99	0	32.26	28.17	35.99	28.81	30.32	25.68	34.68	33.24	25.45	26.77	26.4	25.03	36.37	35.33	34.83	35.65	32.34	25.42	21.53	18.64	27.66	28.41
P87	summer	61	No		sub-adult	M	29.96	0	33.53	29.55	34.99	30.13	28.42	22.53	34.78	31.84	24.75	25.84	25.89	22.72	31.45	34.04	30.2	37.97	28.85	22.18	19.44	17.4	20.69	26.13
P21	autum	62	No		sub-adult	F	17.6	0	34.06	25.41	32.44	31	27.45	20.79	33.74	33.63	19.63	25.34	25.37	19.57	31.42	31.3	30.5	32.8	26.79	26.22	0	10.39	25.79	29.83
P43	spring	63	No		adult	F	30.33	0	35.18	29.68	33.88	30.28	32.26	23.77	34.86	32.03	23.86	24.2	25.49	23.65	34.45	32.17	34.28	35.79	27.85	24.28	20.85	20.84	26.2	30.6
P77	summer	64	No		geriatric	F	33.41	0	37.37	27.37	29.66	27.15	28.79	23.44	36.45	31.59	23.78	24.95	25.04	21.81	31.6	31.67	30.61	34.65	25.98	20.31	17.62	18.06	22.92	25.96
P26	autum	65	No		adult	F	26.7	0	34.63	29.34	33.74	30.84	30.84	20.94	36.11	34.52	20.14	23.18	25.8	18.58	26.38	27.51	25.37	26.51	29.02	23.52	0	15.75	23.36	27.36
P21	summer	66	No		sub-adult	F	25.17	0	34.34	29.28	31.61	28.83	30.69	21.33	34.46	32.18	22.89	27.15	24.41	21.12	28.94	31.65	29.71	32.4	29.82	25.06	21.08	19.08	25.19	31.26
P26	summer	67	No		adult	F	25.14	0	34.22	26.61	28.86	26.59	29.78	22.97	35.26	32.3	21.74	26.34	25.15	21.36	31.49	31.06	29.26	30.76	30.53	25.46	18.77	20.98	25.33	27.99
P43	summer	68	No		adult	F	23.63	0	36.04	29.24	32.96	31.26	30.18	21.11	34.89	33.42	25.55	26.84	28.15	22.2	37.07	33.7	33.76	36.36	30.62	22.16	20.86	19.03	28.32	31.31
P88	summer	69	No		sub-adult	F	27.02	0	34.14	28.98	34.88	30.46	32.41	26.54	35.61	37.48	24.69	24.89	25.71	18.53	35.35	33.23	26.1	34.43	29.57	24.9	22.22	21.42	27.2	28.86
P44	spring	70	No		adult	F	31.33	0	31.75	26.39	27.05	29.89	31.54	20.15	36.17	29.04	26.55	28.44	29.29	27.72	33.81	35.23	30.51	34.37	30.69	24.07	20.54	19.73	23.95	26.27
P28	autum	71	No		adult	M	28.14	0	19.53	28.14	28.12	30.85	29.75	22.07	35.04	27.03	28.84	23.34	22.34	23.59	34.45	35.1	31.39	35.69	28.12	22.25	25.33	23.58	24.96	31.8
P90	summer	72	No		sub-adult	M	31.39	0	35.28	27.6	33.75	29.83	29.35	26.59	37.37	33.83	23.58	26.46	26.88	18.69	31.52	34.93	34.13	35.01	30.8	26.74	19.65	18.75	24.87	29.51
P93	summer	73	No		sub-adult	F	28.17	0	38.72	28.26	33.26	32.05	34.77	23.93	38.38	32.79	22.64	28.17	25.28	20.78	34.28	30.16	29.21	31.18	30.3	28.02	20.61	21.46	28.53	29.4
P89	summer	74	No		sub-adult	M	26.42	0	30.6	32.19	37.18	28.99	29.76	25.12	39.49	33.23	21.94	26.75	26.01	21.14	31.33	32.14	33.42	30.06	29.68	22.74	17.07	18.17	23.74	25.48
P91	summer	75	No		sub-adult	M	28.28	0	32.39	25.81	28.99	28.32	30.53	17.65	33.61	30.04	23.87	28.7	22.93	28.4	30.21	31.15	30.76	33.02	30.77	23.42	20.4	17.83	27.51	29.21
P92	summer	76	No		sub-adult	F	23.82	0	33.74	27.6	28.48	28.76	28.3	16.27	34.78	31.81	21.33	25.48	23.63	22.31	27.24	31.28	28.69	30.11	28.69	29.79	19.23	18.65	25.6	29.56
P44	summer	77	No		adult	F	24.24	0	34.12	27.6	33.26	30.16	31.19	16.51	33.7	29.24	21.6	26.51	24.4	15.78	30.48	32.54	30.4	31.65	30.5	26.69	19.68	19.26	25.91	30.72
P45	summer	78	No		adult	F	21.28	0	33.8	26.68	31.73	29.38	27.9	23.96	31.95	31.06	27.54	24.5	22.49	21.02	29.65	29.45	33.61	34.3	32.56	20.41	20.3	19.61	24.79	28.27
P42	spring	79	No		geriatric	F	24.81	0	31.56	29.07	32.04	28.29	30.7	20.74	33.75	30.14	23.31	22.66	23.56	20.35	29.28	26.79	31.12	31.16	27.42	23.9	21.42	20.78	23.54	26.51
P94	spring	80	No		sub-adult	M	28.76	0	31.76	27.35	34.13	25.21	28.83	22.99	34.92	30.22	19.84	23.82	23.32	19.15	30.66	31.21	30.17	32.6	26.34	21.57	17.58	17.16	19.71	25.42
P87	autum	81	No		sub-adult	M	26.93	0	35.15	27.51	32.59	29.59	27.72	19.6	32.53	28.59	20.36	24.66	23.47	22.44	31.78	34.22	30.48	34.18	30.17	22.17	17.91	19.86	22.61	25.87
P45	spring	82	No		adult	F	26.56	0	34.31	28.28	32.35	28.87	27.7	23.35	33.92	31.69	26.95	24.34	25.3	23.79	31.93	31.63	27.56	29.48	29.26	25.85	22.01	21.34	22.74	27.93
P76	spring	83	No		sub-adult	F	28.33	0	35.07	26.66	32.11	28.07	28.27	20.86	32.49	33.12	22.04	25.47	19.18	21.67	31.04	29.17	31.05	36.19	32.22	25.68	19.32	18.22	24.15	27.27
P27	autum	84	No		adult	M	25.1	0	36.19	28.09	32.82	28.58	30.32	21.08	37.12	31.04	18.73	23.18	21.76	18.26	32.04	30.49	33.14	33.35	30.97	23.76	18.85	16.41	21.25	24.57
P80	spring	85	No		sub-adult	M	26.14	0	35.98	27.2	33.61	29.45	31.93	17.94	36.6	30.23	21.94	22.46	24.78	21.62	29.46	29.65	30.2	35.57	28.16	27.61	21.07	18.98	23.61	26.97
P75	spring	86	No		sub-adult	F	23.4	0	36.12	24.75	32.52	28.35	30.57	16.07	37.66	31.18	25.42	28.14	26.09	23.96	33.1	35.29	31.86	33.74	27.7	25.83	19.21	16.41	24.69	28.14
P94	summer	87	No		sub-adult	M	31.04	0	38.06	29.72	33.79	31.37	30.32	22.7	37.59	35.56	26.19	24.32	23.64	21.04	31.62	34.68	33.03	35.22	29.61	23.87	20.25	18.71	21.06	24..87
P25	spring	88	No		adult	F	27.01	0	34.36	28.15	33.27	31.06	30.15	25.73	37.29	32.75	23.39	26.69	27.03	24.16	32.18	32.06	28.25	31.77	29.05	20.96	20.43	18.34	24.71	26.99
P46	spring	89	No		adult	F	30.12	0	35.87	25.46	28.98	26.59	29.98	23.53	36.2	32.56	20.34	24.63	24.06	21.68	30.08	27.56	28.08	29.84	24.13	21.87	18.13	16.96	24.14	26.77
P60	spring	90	No		sub-adult	F	21.17	0	35.01	24.32	30.84	25.92	24.21	20.33	31.82	29.7	24.54	22.52	20.42	18.35	28.04	28.49	31.39	31.26	25.41	22.02	15.22	16.47	22.54	25.98
P89	spring	91	No		sub-adult	M	22.45	0	30.91	24.57	32.21	28.91	27.01	17.15	31.65	30.35	26.12	22.82	26.6	18.96	30.55	30.43	29.86	33.37	26.68	23.7	17.49	18.27	24.19	26.46
P28	summer	92	No		adult	M	20.7	0	34.75	18.82	28.16	30.26	27.75	17.9	21.57	29.59	25.4	22.48	24.41	22.12	29.82	26.75	30.88	32.13	25.28	23.87	17.4	19.67	23.45	20.97
P29	autum	93	No		adult	F	23.17	0	26.86	12.49	25.58	25.86	30.34	22.04	18.49	28.76	22.82	24.26	25.51	20.56	29.09	26.41	21.91	27.31	22.69	25.16	21.16	19.28	26.13	23.44
P81	spring	94	No		sub-adult	F	24.2	0	29.7	17.83	24.97	23.64	28.06	17.89	20.41	27.13	25.21	22.93	24.02	18.84	28.28	22.58	26.21	27.8	20.01	26.33	18.88	15.95	20.21	24.22
P69	spring	95	No		sub-adult	M	20.81	0	33.75	27.08	32.03	29.38	29.38	16.83	35.65	32.89	24.68	27.16	25.11	19.17	29.05	31.92	28.62	30.75	28.89	23.38	17.26	16.45	23.88	25.98
P79	spring	96	No		sub-adult	M	24.19	0	37.81	26.66	31.29	29.1	27.78	17.89	34.07	34.75	28.44	23.36	26.34	20.5	35.45	31.14	31.14	32.35	26.68	25.5	22.13	17.22	25.59	28.53
P70	spring	97	No		sub-adult	M	23.33	0	31.4	24.97	34.73	26.6	26.27	15.14	36.13	33.52	31.13	27.15	26.12	24.11	33.76	32.68	35.96	35.14	28.64	19.7	20.68	18.28	26.92	28.21
P47	spring	98	No		adult	M	24.86	0	34.55	26.67	33.64	27.21	29.51	23.91	35.61	34.37	28.14	24.63	24.42	22.93	32.67	35.98	35.3	34.37	26.33	23.11	19.55	19.45	23.73	28.03
P27	spring	99	No		adult	M	23.43	0	30.71	27.43	28.83	26.58	29.86	20.45	25.45	29.94	27.91	24.84	23.65	21.58	31.42	29.49	29.52	31.26	22.31	24.63	20.5	18.93	27.52	30.23
P54	summer	100	No		geriatric	F	24.04	0	29.96	27.77	29.43	25.05	29.51	21.23	35.5	31.29	24.3	25.57	23.23	20.51	30.34	30.32	28.63	35.32	27.66	23.59	22.05	19.7	26.53	30.22
P47	summer	101	No		adult	M	26.86	0	32.78	29.63	33.19	29.92	31.93	29.8	35.56	32.09	28.9	25.19	28.29	30.46	34.43	33.63	31.84	35.56	31.44	25.28	21.85	20.68	23.42	27.65
P29	summer	102	No		adult	F	23.16	0	33.66	28.83	33.01	30.09	32.88	23.91	36.61	32.16	28.51	24.07	29.54	22.36	34.51	35.6	32.18	36.23	30.56	27.24	22.73	20.74	22.71	29.05
P78	summer	103	No		geriatric	F	25.64	0	35.21	26.05	29.2	29.6	28.44	19.54	35.27	31.93	28.67	23.94	27.92	27.32	29.29	33.49	32.33	35.48	32.66	24.61	19.82	17.08	19.81	26.9
P85	spring	104	No		sub-adult	F	24.24	0	32.62	28.85	33.23	29.29	29.72	27.42	35.47	31.86	25.55	25.38	25.55	22.76	31.59	30.07	35.24	33.96	28.01	25.94	21.79	19.23	28.51	29.05
P46	summer	105	No		adult	F	20.27	0	33.4	27.68	33.18	26.45	30.35	22.03	37.26	33.81	29.37	23.32	25.58	23.31	35.18	33.25	30.65	34.57	30.66	22.23	11.31	18.5	21.98	26.25
P86	spring	106	No		sub-adult	F	23.89	0	35.62	29.05	33.35	30.3	29.34	21.72	37.57	33.98	27.87	23.5	28.95	22.33	32.66	32.67	31.15	34.61	28.82	22.78	19.29	18.61	25.3	26.42
P1	autum	107	No		geriatric	M	22.44	0	30.64	28.47	29.27	31.56	30.59	25.01	32.25	30.49	26.85	23.64	23.08	23.22	31.96	32.39	32.68	37.59	30.04	25.25	21.81	20.2	25.81	30.81
P2	spring	108	No		geriatric	M	25.41	0	36.69	29.06	30.59	27.7	28.71	15.74	34.67	32.14	24.3	23.23	21.94	21.91	29.18	31.36	28.63	31.71	26.65	23.71	20.34	17.2	22.99	25.27
P54	spring	109	No		geriatric	F	23.66	0	35.69	25.96	31.13	29.32	30.28	20.7	36.17	31.27	22.38	24.94	26.77	24.6	30.36	34.64	31.87	31.42	31.49	27.68	20.69	18.11	21.63	30.68
P48	summer	110	No		adult	F	23.43	0	34.98	27.43	30.96	29.2	29.38	17.92	34.28	27.17	24.71	25.99	24.58	21.47	30.74	28.28	30.78	36.12	29.78	24.46	20.44	18.65	24.42	28.57
P35	spring	111	No		geriatric	F	21.58	0	36.41	29.57	32.03	30.3	31.94	16.74	34.31	30.75	28.67	24.33	24.32	17.72	30.29	32.68	35.38	37.36	28.3	23.02	21.17	17.21	20.29	26.25
P30	summer	112	No		adult	M	24.97	0	29.02	27.77	32.1	26.58	30.11	21.3	34.38	30.82	26.76	22.76	24.23	23.63	29.46	29.76	30.16	33.82	26.22	23.61	20.91	17.5	22.89	26.13
P31	autum	113	No		adult	F	26.51	0	35.76	28.67	33.21	30.44	29.48	16.93	34.66	32.75	23.2	23.93	23.89	23.25	31.43	30.6	29.88	33.68	30.64	19.3	19.33	18.14	24.97	26.35
P30	spring	114	No		adult	M	22.76	0	34.04	28.69	32.96	29.68	26.55	18.2	33.56	31.91	27.55	24.25	22.63	21.64	31.99	29.58	32.93	35.41	29.11	25.95	21.6	16.7	21.63	24.56
P49	summer	115	No		adult	M	24.67	0	35.11	27.71	30.26	29.66	27.74	20.01	32.58	30.27	22.64	22.97	25.48	21.51	31.79	32.31	30.13	33.26	26.51	17.57	18.98	15.73	25.68	26.97
P50	summer	116	No		adult	F	23.18	0	34.97	24.7	28.84	28.66	28.73	17.34	34.62	31.61	35.86	23.35	23.64	22.21	29.6	27.75	29.06	30.51	28.52	25.31	19.27	15.65	21.93	23.44
P51	summer	117	No		adult	F	24.24	0	29.24	26.35	29.99	27.23	32.55	21.04	32.77	29.86	23.66	24.81	24.84	19.65	32.94	35.28	32.26	36.75	30.68	22.15	19.24	19.24	24.61	26.53
P32	autum	118	No		adult	M	27.22	0	30.69	18.38	25.28	29.36	31.71	16.86	27.46	30.11	26.98	23.64	22.31	26.33	32.43	30.89	27.75	34.28	28.02	26.41	19.4	18.11	22.37	27.06
P17	winter	119	No		adult	M	20.9	0	28.49	13.93	29.2	18.1	12.85	10.94	28.43	31.24	23.5	21.75	22.76	15.29	26.95	26.06	23.58	29.5	25.02	22.61	19.16	17.83	27.45	29.03
P19	winter	120	No		geriatric	F	19.21	0	23.64	13.45	27.44	14.06	16.95	15.48	25.24	27.61	18.89	20.73	22.21	18.22	26.54	25.06	23.15	26.37	25.24	23.49	20.69	18.19	28.64	29.59
P17	summer	121	No		adult	M	24.18	0	34.79	27.59	32.02	31.07	30.23	19.19	35.14	34.01	25.6	23.35	22.26	19.86	31.79	28.88	31.17	34.19	28.58	24.61	20.33	18.75	25.16	29.09
P74	spring	122	No		sub-adult	M	24.31	0	33.02	22.94	31.29	28.41	24.86	19.46	32.99	28.99	22.74	23.86	26.03	21.43	32.46	31.91	25.67	28.79	24.37	27.39	19.87	17	22.1	26.24
P32	spring	123	No		adult	M	22.81	0	37.05	28.46	30.01	31.39	27.42	20.15	37.05	31.34	25.26	23.65	21.58	22.61	29.53	29.72	30.21	32.35	29.5	27.22	13.36	16.74	26.46	28.54
P32	summer	124	No		adult	M	24.24	0	30.77	27.63	31.63	29.31	31.27	16.18	37.19	28.7	23.63	26.91	23.87	16.88	32.09	32.18	31.46	34.52	29.21	24.32	21.42	19.73	24.73	28.11
P52	summer	125	No		adult	F	22.72	0	34.02	29.04	30.83	28.88	29.16	20.68	33.14	30.83	21.35	25.86	26.64	21.92	30.36	31.73	28.09	32.41	28.21	25.06	20.2	19.69	24.55	25.69
P53	summer	126	No		adult	M	22.13	0	31.41	26.11	30.69	30.36	32.4	19.35	31.88	31	24.39	22.83	21.04	17.46	32.49	31.82	28.01	34.97	27.34	22.58	19.37	19.72	26.82	29.41
P37	summer	127	No		geriatric	F	22.66	0	29.6	25.62	30.88	30.51	30.79	20.31	34.29	31.24	25.47	22.66	23.09	19.43	30.49	29.78	27.34	32.47	23.06	24.26	19.15	18.17	25.24	27.76
P16	spring	128	No		sub-adult	M	19.86	0	32.78	27.08	29.15	25.67	31.83	18.94	31.92	34.64	25.97	23.39	22.51	20.74	29.77	27.97	27.74	30.54	29.1	24.24	18.49	17.25	23.69	26.2
P18	winter	129	No		adult	F	21.2	0	27.01	12.7	28.07	19.59	11.64	10.98	24.55	29.14	21.56	25.73	23.1	13.69	24.08	27.51	26.43	28.3	28.68	21.24	20.95	20.8	26.16	29.87
P18	autum	130	No		adult	F	18.71	0	23.57	20.77	28.39	19.13	13.27	0	25.35	27.8	22.01	22.27	21.33	14.49	24.76	27.53	23.07	28.53	28.98	23.05	19.8	18.04	25.69	29.71
P33	autum	131	No		adult	F	19.22	0	22.64	11.05	29.03	17.07	14.52	13.79	25.21	28.4	19.64	22.66	21.7	15.38	25.21	27.23	22.52	29.41	29.02	19.44	18.08	17.14	26.44	29.11
P18	summer	132	No		adult	F	27.41	0	32.17	25.32	29.38	27.88	23.27	19.19	32.4	29.67	23.82	21	20.63	22.14	32.13	31.51	30.15	31.11	24.51	22.62	21.09	17.22	25.9	27.67
P21	spring	133	No		sub-adult	F	24.61	0	34.74	28.9	30.79	26.29	27.64	19.05	33.45	32.82	23.84	22.56	20.7	18.36	29.66	28.74	28.17	33.4	27.61	24.53	19.8	19.57	25.81	27.29
P18	spring	134	No		adult	F	22.44	0	31.77	25.62	27.39	26.05	27.45	18.97	31.98	31.37	24.72	22.6	22.39	22.98	29.85	30.48	27.93	30.93	27.44	24.19	19.04	17.26	25.33	25.39
P82	spring	135	No		sub-adult	F	26.25	0	33.8	29.35	32.57	28.77	31.66	21.66	32.15	28.61	24.1	25.03	23.09	20.43	34.03	33.15	32.39	33.4	29.92	24.03	22.22	21.2	27.02	27.93
P83	spring	136	No		sub-adult	F	26.43	0	31.14	29.74	32.58	27.51	33.01	16.57	31.61	30.55	26.21	25.45	24.7	20.58	31.43	29.76	30.09	33.76	27.12	23.74	19.82	16.09	23.83	26.31
P84	spring	137	No		sub-adult	M	26.43	0	30.7	27.93	30.16	27.37	30.22	16.5	35.08	30.21	31.72	25.56	28.08	24.22	31.19	31.54	30.08	33.18	26.92	22.24	19.4	16.68	26.01	29.49
P85	autum	138	No		sub-adult	F	24.68	0	36.75	28.22	33.08	24.88	30.4	17.84	32.49	31.13	26.22	26.36	26.71	23.63	30.36	32.76	27.54	34.88	29.51	28.45	20.75	16.94	25.8	30.6
P10	spring	139	No		sub-adult	M	25.02	0	35.16	31.08	34.78	31.28	32.63	22.48	35.96	31.05	25.25	28.86	27.61	29.46	30.72	33.25	30.9	35.75	27.65	24.88	23.08	18.96	25.13	29.53
P33	summer	140	No		adult	F	26.58	0	34.23	27.89	31.49	28.54	31.87	15.65	35.52	31.07	25.37	23.72	22.71	20.9	29.85	32.2	29.47	33.04	28.62	28.04	21.1	19.2	23.95	29.4
P87	spring	141	No		sub-adult	M	24.37	0	32.72	27.67	30.27	30.39	28.29	18.86	34.99	32.41	22.47	25.3	23.67	25.81	31.55	29.4	29.74	32.91	30.51	19.59	19.16	16.77	26.01	27.78
P88	spring	142	No		sub-adult	F	28.41	0	35.47	26.26	30.53	29.15	30.85	24.95	35.61	37.02	25.25	24.59	25.5	20.93	30.01	29.4	29.61	29.56	29.03	20.91	19.15	17.44	22.47	27.3
P90	spring	143	No		sub-adult	M	29.05	0	35.84	25.65	32.54	29.96	31.1	22.2	35.44	33.17	25.36	25.98	22.8	21.61	32.47	33.31	30.3	32.74	28.39	25.57	19.66	17.14	24.92	27.25
P57	summer	144	No		adult	M	26.9	0	31.06	28.21	33.05	31.09	31.73	21.8	34.08	33.25	28.92	26.23	24.1	21.29	31.81	31.55	33.86	35.04	34.15	35.55	19.98	17.51	27.94	30.37
P91	spring	145	No		sub-adult	M	26.08	0	36.07	26.2	28.47	27.28	27.28	19.06	34.33	30.31	23.31	21.48	25.07	23.8	33.63	30.52	31.04	33.14	30.43	26.29	20.72	19.53	23.96	28.31
P93	spring	146	No		sub-adult	F	27.31	0	34.36	25.83	30.93	27.75	31.36	21.62	30.3	30.41	28.31	25.34	23.5	21.02	30.92	31.59	27.17	33.18	28.06	22.03	19.45	17.61	23.89	28.71
P11	spring	147	No		sub-adult	F	26.09	0	34.22	25.1	28.95	28.49	31.84	30.85	31.02	33.77	28.18	25.76	28.69	24.92	32.15	33.28	30.29	33.7	33.24	23.84	21.15	17.34	26.59	28.46
P92	spring	148	No		sub-adult	F	27.78	0	33.51	27.63	31.92	29.92	28.07	19.67	35.14	33.93	26.95	24.51	26.4	19.48	31.82	31.02	27.15	32.45	29.05	25.68	20.76	19.07	25.53	27.65
P10	winter	149	No		sub-adult	M	23.92	0	35.25	29.15	31.52	30.18	32.44	21.43	31.35	34.82	28.85	26.77	26.87	27.83	31.34	34.46	32.5	35.89	32.96	23.41	20.74	19.19	28.36	33.54
P35	summer	150	No		geriatric	F	24.71	0	33.74	28.9	31.72	29.18	31.84	23.05	36.12	32.11	28.57	26.44	29.77	28.47	32.38	34.42	31.61	34.55	28.86	25.08	23.34	18.97	25.19	29.07
P10	summer	151	No		sub-adult	M	25.28	0	32.52	27.06	30.22	32.78	32.78	22.53	35.04	34.31	28.54	25.89	24.9	23.19	33.15	30.04	29.79	32.89	31.96	23.5	18.34	16.68	21.89	27.02
P57	autum	152	No		adult	M	26.84	0	34.5	28.13	31.58	28.74	29.65	18.31	30.54	33.8	27.99	26.1	26.78	23.28	33.27	31.98	32.57	31.67	29.94	23.28	22.19	18.24	28.9	28.12
P34	autum	153	No		adult	M	26.53	0	35.24	24.86	29.92	28.73	25.67	23.91	31.5	30.97	28.48	23.89	26.62	13.29	27.12	27.66	26.96	27.83	32.19	24.62	18.28	16.31	28.87	30.42
P34	spring	154	No		adult	M	27.61	0	32.17	27.54	31.79	23.95	31.27	21.22	35.91	33.45	30.66	25.44	27.52	26.38	30.1	32.82	31.51	35.44	31.14	24.66	21.98	16.36	23.36	27.89
P56	summer	155	No		adult	F	25.61	0	33.89	26.59	30.4	29.1	30.55	18.68	36.03	34.12	29.78	28.5	23.56	20.84	32.62	31.43	33.2	37.67	31.84	21.22	18.35	19.47	25.4	28.5
P59	summer	156	No		adult	F	28.14	0	34.23	27.46	30.76	31.59	29.73	21.08	32.35	31.58	26.06	23.72	21.69	20.26	30.94	31.61	32.7	33.41	32.26	25.57	20.45	17.75	26.22	25.09
P11	summer	157	No		sub-adult	F	16.33	0	33.44	26.76	30.07	31.49	27.74	21.97	37.25	35.31	33.33	23.66	27.62	24.81	35.03	34.4	29.39	32.91	31.31	22.85	20.48	18.76	29.52	27.23
P61	spring	158	No		adult	F	21.63	0	33.44	28.68	31.25	31.5	29.77	23.09	34.69	31.65	33.33	26.44	25.99	23.68	34.22	30.4	29.33	31.94	27.62	23.2	21.1	16.27	24.84	28.19
P61	summer	159	No		adult	F	25.5	0	32.44	28.48	30.9	29.47	32.04	22.43	35.69	31.34	33.33	24.25	27.86	25.57	31.36	31.65	29.68	31.41	29.79	27.19	22.14	20.35	26.75	32.06
P62	summer	160	No		adult	F	28.86	0	32.76	27.56	31.26	28.73	32.12	24.14	35.92	31.04	33.33	25.43	27.56	22.07	31.85	33.33	27.38	35.34	32.8	25.66	21.02	17.67	31.42	33.38
P63	summer	161	No		adult	M	25.5	0	35.46	29.34	34.86	30.1	28.65	20.82	35.45	33.93	33.33	26.47	27.24	29.64	33.82	32.29	31.63	34.21	32.47	23.51	21.43	21.26	29.11	32.04
P64	summer	162	No		adult	M	24.72	0	31.07	29.64	33.34	27.58	32.17	22.51	35.26	34.51	33.33	27.01	24.16	22.1	33.86	31.78	32.9	35.5	30.41	21.78	20.07	18.04	27.42	30.24
P65	summer	163	No		adult	M	25.43	0	33.38	26.53	32.32	29.43	32.79	21.74	37.67	33.82	26.61	23.25	25.71	23.02	31.93	34.24	29.63	34.41	29.41	23.49	21.22	16.87	24.42	26.76
P36	spring	164	No		geriatric	F	25.45	0	36.02	25.62	32.48	29.29	29.37	19.04	34.52	35.81	25.61	25.27	23.6	20.2	32.8	31.36	30.71	32.95	28.47	26.02	21.11	19.13	26.7	28.54
P67	summer	165	No		adult	F	25.55	0	35.84	26.82	34.22	30.35	31.75	20.13	39.16	31.69	33.33	28.64	24.29	26.37	31.13	32.77	29.58	34.13	31.75	24.87	22.42	18.75	28.52	30.53
P68	summer	166	No		adult	F	22.77	0	34.26	25.3	34.16	28.04	29.22	20.01	36.83	28.69	33.33	24.77	20.55	22.56	21.19	30.39	31.1	34.58	28.67	23.41	21.01	17.95	22.19	24.77
P65	winter	167	No		adult	M	26.11	0	32.13	28.04	33.85	26.59	30.22	18.91	36.7	30.37	23.18	24.9	26.26	27.28	33.99	35.06	32.4	36.12	31.17	23.69	19.62	18.87	27.77	27.49
P63	autum	168	No		adult	M	25.52	0	34.4	25.37	34.08	32.35	27.35	19.29	31.87	30.67	25.49	27.15	25.12	23.78	32.58	33.44	32.3	33.29	29.99	29.22	21.9	16.36	25.63	27.19
P71	summer	169	No		adult	F	22.56	0	35.55	26.34	32.37	27.4	30.77	18.77	36.12	26.66	26.08	27.14	26.09	23.64	32.27	33.78	30.14	36.48	24.21	24.71	21.17	19.26	28.67	30.07
P20	spring	170	No		sub-adult	M	25.06	0	32.88	26.76	31.18	31.74	29.26	18.08	34.27	33.2	25.26	25.21	20.97	20.16	32.48	33.85	32.15	31.18	28.69	26.88	20.04	18.52	24.98	28.88
P1	summer	171	No		geriatric	M	25.24	0	35.57	27.5	31.47	30.93	32.11	22.49	36.14	30.45	25.29	25.94	24.22	25.22	32.17	34.54	32.52	36.19	32.32	26.46	19.38	17.08	25.95	27.97
P37	spring	172	No		geriatric	F	25.76	0	31.75	31.96	34.8	31.37	33.38	20.7	38.26	35.48	26.06	25.27	27.55	25.09	33.41	33.93	33.95	32.72	31.49	24.02	10.5	17.38	25.04	27.78
P72	summer	173	No		adult	F	28.42	0	33.82	28.25	37.6	31.77	32.67	20.55	37.01	37.11	33.33	25.17	24.85	20.66	31.99	31.92	31.33	34.17	28.95	22.86	21.14	18.4	27.08	27.83
P20	summer	174	No		sub-adult	M	28.17	0	35.33	30.92	34.59	27.84	31.14	20.77	31.93	28.56	33.33	25.19	23.96	21.56	31.02	32.98	32.55	34.66	30.74	25.34	18.28	18.26	24.6	26.69
P60	summer	175	No		sub-adult	F	25.64	0	34.64	25.77	36.55	32.19	29.07	19.14	34.77	37.37	33.33	26.84	24.11	25.26	37.41	33.97	29.65	34.98	32.51	26.39	23.18	21.47	31.6	32.93
P94	autum	176	No		sub-adult	M	28.87	0	32.57	29.92	34.13	37.08	32.02	22.31	38.6	31.12	33.33	24.72	26.18	23.37	32.36	34.54	31.49	36.24	29.05	26.2	17.9	14.55	28.66	29.51
P20	autum	177	No		sub-adult	M	25.01	0	34.58	28.51	32.31	25.46	30.64	21.54	35.93	29.69	33.33	25.84	23.58	21.75	31.82	30.99	23.35	38.1	27.33	22.22	19.42	16.38	25.06	28.13
P19	spring	178	No		geriatric	F	30.54	0	32.22	29.22	35.37	33.49	30.31	26.22	37.53	35.78	33.33	31.48	25.57	27.68	35.24	33.15	35.81	33.29	33.03	28.28	24.83	22.06	34.33	33.62
P36	summer	179	No		geriatric	F	23.54	0	30.49	29.83	32.49	29.82	33.32	23.02	35.03	32.87	33.33	27.38	26.06	22.12	30.35	33.85	34.75	36.5	30.15	28.31	19.82	18.01	23.36	27.8
P94	winter	180	No		sub-adult	M	35.86	0	36.19	33.17	34.32	35.83	33.92	26.74	40.7	33.29	33.33	28.85	29.2	22.39	32.77	30.43	36.91	38.55	33.83	24.56	21.92	33.64	35.13	35.15
P73	summer	181	No		adult	M	25.78	0	33.66	28.61	32.97	29.1	30.11	21.43	35.27	30.21	33.33	25.92	27.74	24.77	33.49	35.78	33.51	35.92	27.93	25.27	20.88	18.32	27.94	31.11
P58	spring	182	No		sub-adult	F	26.06	0	37.25	27.43	29.96	34.48	30.01	23.3	34.77	34.29	33.34	28.01	28.94	24.56	34.28	32.55	30.96	32.24	32.7	28.79	22.89	18.11	31.62	29.37

## Sheet: Interpretation of result
Table 2-2 The Interpretation of result of antimicrobial susceptibility test
Name of giant pandas	Time of sampling	Serial number of strain	Yes or No MDR	Serial number of MDR strain	Age group	Sex group	PIC	AML	CTX	CEZ	CRO	CXM	CEC	SAM	AZM	MEM	IPM	KAN	GM	STR	OFX	NOR	LEV	CIP	CHL	AZM	DOX	MH	SXT	TMP
P1	winter	1	Yes	K1	geriatric	M	R	R	R	R	R	R	R	S	S	S	I	S	R	R	S	S	S	S	S	R	S	S	R	R
P6	summer	2	Yes	K2	adult	M	S	R	S	S	S	S	S	S	S	S	S	I	S	S	S	S	S	S	R	R	R	I	R	R
P14	summer	3	Yes	K3	adult	F	S	R	R	S	S	S	S	S	S	S	S	S	S	S	S	S	S	S	R	S	R	I	S	S
P4	spring	4	Yes	K4	adult	F	S	R	S	S	S	S	S	S	S	S	S	S	S	S	S	S	S	I	R	S	R	R	S	S
P4	summer	5	Yes	K5	adult	F	R	R	S	S	S	S	S	S	S	S	I	S	S	S	S	S	S	I	R	S	R	I	S	S
P8	spring	6	Yes	K6	sub-adult	M	S	R	S	S	S	S	S	S	S	S	S	S	S	S	S	S	S	S	R	S	R	R	S	S
P4	winter	7	Yes	K7	adult	F	S	R	S	S	S	S	S	S	S	S	S	I	S	R	R	R	R	R	R	R	R	I	R	R
P6	spring	8	Yes	K8	adult	F	S	R	S	S	S	S	S	S	S	S	I	S	S	S	S	S	S	I	R	S	R	I	R	R
P8	autum	9	Yes	K9	sub-adult	M	S	R	S	S	S	S	S	S	S	S	R	I	S	S	S	S	S	S	R	S	R	R	R	R
P12	spring	10	Yes	K10	adult	F	S	R	S	S	S	S	S	S	S	R	S	S	S	R	S	S	S	S	S	S	R	I	S	S
P2	winter	11	Yes	K11	geriatric	M	R	R	R	R	I	R	R	S	S	S	I	S	R	R	S	S	S	S	S	R	S	S	R	R
P9	summer	12	Yes	K12	adult	F	I	R	S	S	S	S	S	S	S	S	R	S	S	S	S	S	S	S	R	S	R	S	S	S
P8	summer	13	Yes	K13	sub-adult	M	S	R	S	S	S	S	S	S	S	S	S	S	S	S	S	S	S	S	R	S	R	I	R	R
P14	spring	14	Yes	K14	adult	F	S	R	S	S	S	S	S	S	S	S	S	S	S	R	S	S	S	S	S	S	R	I	S	S
P7	spring	15	Yes	K15	geriatric	F	S	R	S	S	S	S	S	S	S	S	S	R	S	S	S	S	S	S	S	S	R	R	S	S
P5	winter	16	Yes	K16	adult	F	S	R	S	S	S	S	S	S	S	S	S	S	S	R	S	S	S	I	R	S	R	R	R	R
P15	spring	17	Yes	K17	sub-adult	F	S	R	S	S	S	S	S	S	S	S	S	S	R	S	S	S	S	S	S	S	I	S	R	R
P16	autum	18	Yes	K18	sub-adult	M	S	R	S	S	S	S	S	S	S	S	S	S	R	S	S	S	S	S	S	S	I	I	R	R
P13	summer	19	Yes	K19	adult	F	S	R	S	S	S	S	S	S	R	S	S	S	S	I	I	I	R	S	S	S	R	I	S	S
P9	autum	20	Yes	K20	adult	F	S	R	S	S	S	S	S	S	S	S	S	S	S	R	S	S	S	S	S	S	R	R	R	R
P3	winter	21	Yes	K21	adult	M	R	R	S	R	S	R	R	R	S	S	S	S	S	S	S	S	S	I	R	S	R	R	R	R
P12	summer	22	Yes	K22	adult	F	S	R	S	S	S	S	S	S	S	S	S	S	S	R	S	S	S	S	S	I	R	I	R	R
P13	spring	23	Yes	K23	adult	F	S	R	S	S	S	S	S	S	S	S	S	S	S	I	S	S	S	S	R	S	R	I	I	S
P3	spring	24	Yes	K24	adult	M	S	R	S	S	S	S	S	S	S	S	S	S	I	S	S	S	S	S	R	S	R	I	R	R
P7	autum	25	Yes	K25	geriatric	F	S	R	S	S	S	S	S	S	S	S	S	S	S	S	S	S	S	S	R	S	R	I	R	R
P16	summer	26	Yes	K26	sub-adult	M	S	R	S	S	S	S	S	S	S	S	S	S	S	S	S	S	S	S	R	S	R	I	R	S
P15	summer	27	Yes	K27	sub-adult	F	R	R	S	S	S	S	S	I	S	S	S	S	S	S	S	S	S	S	S	S	R	R	R	R
P12	autum	28	Yes	K28	adult	F	S	R	S	S	S	S	S	S	S	S	S	S	S	S	S	S	S	S	R	S	R	I	R	R
P10	autum	29	Yes	K29	sub-adult	M	S	R	S	S	S	S	S	R	S	S	S	S	S	S	S	S	S	S	S	S	R	R	R	R
P6	autum	30	Yes	K30	adult	M	I	R	S	S	S	S	S	S	S	S	S	R	S	S	I	I	R	S	R	S	R	I	R	R
P38	spring	31	No		adult	F	S	R	S	S	S	S	S	S	S	S	S	S	S	S	S	S	S	S	S	S	S	I	S	S
P37	autum	32	No		geriatric	F	S	R	S	S	S	S	S	S	S	S	R	S	S	S	S	S	S	S	S	S	S	S	S	S
P22	autum	33	No		adult	F	S	R	S	S	S	S	S	S	S	S	R	S	S	S	S	S	S	S	S	S	S	S	S	S
P22	spring	34	No		adult	F	S	R	S	S	S	S	S	S	S	S	S	S	S	S	S	S	S	S	S	S	S	S	S	S
P39	spring	35	No		adult	M	S	R	S	S	S	S	S	S	S	S	I	S	S	S	S	S	S	S	S	S	S	S	S	S
P23	autum	36	No		adult	F	R	R	S	S	S	S	S	S	S	S	S	S	S	S	S	S	S	S	S	S	S	S	S	S
P23	summer	37	No		adult	F	S	R	S	S	S	S	S	S	S	S	S	S	S	S	S	S	S	S	S	S	S	S	S	S
P25	summer	38	No		adult	F	S	R	S	S	S	S	S	S	S	S	S	S	S	S	S	S	S	S	S	S	S	S	S	S
P76	summer	39	No		sub-adult	F	S	R	S	S	S	S	S	S	S	S	I	S	S	S	S	S	S	S	S	S	S	S	S	S
P39	summer	40	No		adult	M	S	R	S	S	S	S	S	S	S	S	S	S	S	S	S	S	S	S	S	S	S	S	S	S
P40	spring	41	No		adult	M	S	R	S	S	S	S	S	S	S	S	S	S	S	S	S	S	S	S	S	S	S	S	S	S
P74	summer	42	No		sub-adult	M	S	R	S	S	S	S	S	S	S	S	S	S	S	S	S	S	S	S	S	S	S	S	S	S
P75	summer	43	No		sub-adult	F	S	R	S	S	S	S	S	S	S	S	S	S	S	S	S	S	S	S	S	S	S	S	S	S
P79	summer	44	No		sub-adult	M	S	R	S	S	S	S	S	S	S	S	S	S	S	S	S	S	S	S	S	S	S	S	S	S
P25	autum	45	No		adult	F	S	R	S	S	S	S	S	S	S	S	R	S	S	S	S	S	S	S	S	S	S	S	S	S
P81	summer	46	No		sub-adult	F	S	R	S	S	S	S	S	S	S	S	S	S	S	S	S	S	S	S	S	S	S	S	S	S
P82	summer	47	No		sub-adult	F	S	R	S	S	S	S	S	R	S	S	S	S	S	S	S	S	S	S	S	S	S	S	S	S
P31	spring	48	No		adult	F	S	R	S	S	S	S	S	S	S	S	I	S	S	S	S	S	R	S	S	S	S	S	S	S
P24	autum	49	No		adult	M	S	R	S	S	S	S	S	S	S	S	R	S	S	S	S	S	S	S	S	S	S	S	S	S
P80	summer	50	No		sub-adult	M	S	R	S	S	S	S	S	S	S	S	I	S	S	S	S	S	S	I	S	S	S	S	S	S
P83	summer	51	No		sub-adult	F	S	R	S	S	S	S	S	S	S	S	S	S	S	S	S	S	S	S	S	S	S	S	S	S
P84	summer	52	No		sub-adult	M	S	R	S	S	S	S	S	S	S	S	S	S	S	S	S	S	S	S	S	S	S	S	S	S
P85	summer	53	No		sub-adult	F	S	R	S	S	S	S	S	S	S	S	S	S	S	S	S	S	S	S	S	S	S	S	S	S
P55	summer	54	No		geriatric	F	S	R	S	S	S	S	S	S	S	S	S	S	S	S	S	S	S	S	S	S	S	S	S	S
P41	summer	55	No		adult	F	S	R	S	S	S	S	S	S	S	S	S	S	S	S	S	S	S	S	S	S	S	S	S	S
P86	summer	56	No		sub-adult	F	S	R	S	S	S	S	S	S	S	S	S	S	S	S	S	S	S	S	S	S	S	S	S	S
P38	summer	57	No		adult	F	S	R	S	S	S	S	S	S	S	S	S	S	S	S	S	S	S	S	S	S	S	S	S	S
P41	spring	58	No		adult	F	S	R	S	S	S	S	S	S	S	S	S	S	S	S	S	S	S	S	S	S	S	S	S	S
P66	summer	59	No		geriatric	F	S	R	S	S	S	S	S	S	S	S	S	S	S	S	S	S	S	S	S	S	S	S	S	S
P24	summer	60	No		adult	M	S	R	S	S	S	S	S	S	S	S	S	S	S	S	S	S	S	S	S	S	S	S	S	S
P87	summer	61	No		sub-adult	M	S	R	S	S	S	S	S	S	S	S	S	S	S	S	S	S	S	S	S	S	S	S	S	S
P21	autum	62	No		sub-adult	F	I	R	S	S	S	S	S	S	S	S	S	S	S	S	S	S	S	S	S	S	R	R	S	S
P43	spring	63	No		adult	F	S	R	S	S	S	S	S	S	S	S	S	S	S	S	S	S	S	S	S	S	S	S	S	S
P77	summer	64	No		geriatric	F	S	R	S	S	S	S	S	S	S	S	S	S	S	S	S	S	S	S	S	S	S	S	S	S
P26	autum	65	No		adult	F	S	R	S	S	S	S	S	S	S	S	S	S	S	S	S	S	S	S	S	S	R	I	S	S
P21	summer	66	No		sub-adult	F	S	R	S	S	S	S	S	S	S	S	S	S	S	S	S	S	S	S	S	S	S	S	S	S
P26	summer	67	No		adult	F	S	R	S	S	S	S	S	S	S	S	S	S	S	S	S	S	S	S	S	S	S	S	S	S
P43	summer	68	No		adult	F	S	R	S	S	S	S	S	S	S	S	S	S	S	S	S	S	S	S	S	S	S	S	S	S
P88	summer	69	No		sub-adult	F	S	R	S	S	S	S	S	S	S	S	S	S	S	S	S	S	S	S	S	S	S	S	S	S
P44	spring	70	No		adult	F	S	R	S	S	S	S	S	S	S	S	S	S	S	S	S	S	S	S	S	S	S	S	S	S
P28	autum	71	No		adult	M	S	R	R	S	S	S	S	S	S	S	S	S	S	S	S	S	S	S	S	S	S	S	S	S
P90	summer	72	No		sub-adult	M	S	R	S	S	S	S	S	S	S	S	S	S	S	S	S	S	S	S	S	S	S	S	S	S
P93	summer	73	No		sub-adult	F	S	R	S	S	S	S	S	S	S	S	S	S	S	S	S	S	S	S	S	S	S	S	S	S
P89	summer	74	No		sub-adult	M	S	R	S	S	S	S	S	S	S	S	S	S	S	S	S	S	S	S	S	S	S	S	S	S
P91	summer	75	No		sub-adult	M	S	R	S	S	S	S	S	S	S	S	S	S	S	S	S	S	S	S	S	S	S	S	S	S
P92	summer	76	No		sub-adult	F	S	R	S	S	S	S	S	S	S	S	S	S	S	S	S	S	S	S	S	S	S	S	S	S
P44	summer	77	No		adult	F	S	R	S	S	S	S	S	S	S	S	S	S	S	S	S	S	S	S	S	S	S	S	S	S
P45	summer	78	No		adult	F	S	R	S	S	S	S	S	S	S	S	S	S	S	S	S	S	S	S	S	S	S	S	S	S
P42	spring	79	No		geriatric	F	S	R	S	S	S	S	S	S	S	S	S	S	S	S	S	S	S	S	S	S	S	S	S	S
P94	spring	80	No		sub-adult	M	S	R	S	S	S	S	S	S	S	S	I	S	S	S	S	S	S	S	S	S	S	S	S	S
P87	autum	81	No		sub-adult	M	S	R	S	S	S	S	S	S	S	S	I	S	S	S	S	S	S	S	S	S	S	S	S	S
P45	spring	82	No		adult	F	S	R	S	S	S	S	S	S	S	S	I	S	S	S	S	S	S	S	S	S	S	S	S	S
P76	spring	83	No		sub-adult	F	S	R	S	S	S	S	S	S	S	S	S	S	S	S	S	S	S	S	S	S	S	S	S	S
P27	autum	84	No		adult	M	S	R	S	S	S	S	S	S	S	S	R	S	S	S	S	S	S	S	S	S	S	S	S	S
P80	spring	85	No		sub-adult	M	S	R	S	S	S	S	S	S	S	S	S	S	S	S	S	S	S	S	S	S	S	S	S	S
P75	spring	86	No		sub-adult	F	S	R	S	S	S	S	S	S	S	S	S	S	S	S	S	S	S	S	S	S	S	S	S	S
P94	summer	87	No		sub-adult	M	S	R	S	S	S	S	S	S	S	S	S	S	S	S	S	S	S	S	S	S	S	S	S	S
P25	spring	88	No		adult	F	S	R	S	S	S	S	S	S	S	S	S	S	S	S	S	S	S	S	S	S	S	S	S	S
P46	spring	89	No		adult	F	S	R	S	S	S	S	S	S	S	S	S	S	S	S	S	S	S	S	S	S	S	S	S	S
P60	spring	90	No		sub-adult	F	S	R	S	S	S	S	S	S	S	S	S	S	S	S	S	S	S	S	S	S	S	S	S	S
P89	spring	91	No		sub-adult	M	S	R	S	S	S	S	S	S	S	S	S	S	S	S	S	S	S	S	S	S	S	S	S	S
P28	summer	92	No		adult	M	S	R	S	S	S	S	S	S	S	S	S	S	S	S	S	S	S	S	S	S	S	S	S	S
P29	autum	93	No		adult	F	S	R	S	R	S	S	S	S	I	S	S	S	S	S	S	S	S	S	S	S	S	S	S	S
P81	spring	94	No		sub-adult	F	S	R	S	S	S	S	S	S	S	S	S	S	S	S	S	S	S	S	S	S	S	S	S	S
P69	spring	95	No		sub-adult	M	S	R	S	S	S	S	S	S	S	S	S	S	S	S	S	S	S	S	S	S	S	S	S	S
P79	spring	96	No		sub-adult	M	S	R	S	S	S	S	S	S	S	S	S	S	S	S	S	S	S	S	S	S	S	S	S	S
P70	spring	97	No		sub-adult	M	S	R	S	S	S	S	S	S	S	S	S	S	S	S	S	S	S	S	S	S	S	S	S	S
P47	spring	98	No		adult	M	S	R	S	S	S	S	S	S	S	S	S	S	S	S	S	S	S	S	S	S	S	S	S	S
P27	spring	99	No		adult	M	S	R	S	S	S	S	S	S	S	S	S	S	S	S	S	S	S	S	S	S	S	S	S	S
P54	summer	100	No		geriatric	F	S	R	S	S	S	S	S	S	S	S	S	S	S	S	S	S	S	S	S	S	S	S	S	S
P47	summer	101	No		adult	M	S	R	S	S	S	S	S	S	S	S	S	S	S	S	S	S	S	S	S	S	S	S	S	S
P29	summer	102	No		adult	F	S	R	S	S	S	S	S	S	S	S	S	S	S	S	S	S	S	S	S	S	S	S	S	S
P78	summer	103	No		geriatric	F	S	R	S	S	S	S	S	S	S	S	S	S	S	S	S	S	S	S	S	S	S	S	S	S
P85	spring	104	No		sub-adult	F	S	R	S	S	S	S	S	S	S	S	S	S	S	S	S	S	S	S	S	S	S	S	S	S
P46	summer	105	No		adult	F	S	R	S	S	S	S	S	S	S	S	S	S	S	S	S	S	S	S	S	S	I	S	S	S
P86	spring	106	No		sub-adult	F	S	R	S	S	S	S	S	S	S	S	S	S	S	S	S	S	S	S	S	S	S	S	S	S
P1	autum	107	No		geriatric	M	S	R	S	S	S	S	S	S	S	S	S	S	S	S	S	S	S	S	S	S	S	S	S	S
P2	spring	108	No		geriatric	M	S	R	S	S	S	S	S	S	S	S	S	S	S	S	S	S	S	S	S	S	S	S	S	S
P54	spring	109	No		geriatric	F	S	R	S	S	S	S	S	S	S	S	S	S	S	S	S	S	S	S	S	S	S	S	S	S
P48	summer	110	No		adult	F	S	R	S	S	S	S	S	S	S	S	S	S	S	S	S	S	S	S	S	S	S	S	S	S
P35	spring	111	No		geriatric	F	S	R	S	S	S	S	S	S	S	S	S	S	S	S	S	S	S	S	S	S	S	S	S	S
P30	summer	112	No		adult	M	S	R	S	S	S	S	S	S	S	S	S	S	S	S	S	S	S	S	S	S	S	S	S	S
P31	autum	113	No		adult	F	S	R	S	S	S	S	S	S	S	S	S	S	S	S	S	S	S	S	S	S	S	S	S	S
P30	spring	114	No		adult	M	S	R	S	S	S	S	S	S	S	S	S	S	S	S	S	S	S	S	S	S	S	S	S	S
P49	summer	115	No		adult	M	S	R	S	S	S	S	S	S	S	S	S	S	S	S	S	S	S	S	S	S	S	S	S	S
P50	summer	116	No		adult	F	S	R	S	S	S	S	S	S	S	S	S	S	S	S	S	S	S	S	S	S	S	S	S	S
P51	summer	117	No		adult	F	S	R	S	S	S	S	S	S	S	S	S	S	S	S	S	S	S	S	S	S	S	S	S	S
P32	autum	118	No		adult	M	S	R	S	S	S	S	S	S	S	S	S	S	S	S	S	S	S	S	S	S	S	S	S	S
P17	winter	119	No		adult	M	S	R	S	R	S	I	R	R	S	S	S	S	S	S	S	S	S	S	S	S	S	S	S	S
P19	winter	120	No		geriatric	F	S	R	S	R	S	S	I	S	S	S	R	S	S	S	S	S	S	S	S	S	S	S	S	S
P17	summer	121	No		adult	M	S	R	S	S	S	S	S	S	S	S	S	S	S	S	S	S	S	S	S	S	S	S	S	S
P74	spring	122	No		sub-adult	M	S	R	S	S	S	S	S	S	S	S	S	S	S	S	S	S	S	S	S	S	S	S	S	S
P32	spring	123	No		adult	M	S	R	S	S	S	S	S	S	S	S	S	S	S	S	S	S	S	S	S	S	I	S	S	S
P32	summer	124	No		adult	M	S	R	S	S	S	S	S	S	S	S	S	S	S	S	S	S	S	S	S	S	S	S	S	S
P52	summer	125	No		adult	F	S	R	S	S	S	S	S	S	S	S	S	S	S	S	S	S	S	S	S	S	S	S	S	S
P53	summer	126	No		adult	M	S	R	S	S	S	S	S	S	S	S	S	S	S	S	S	S	S	S	S	S	S	S	S	S
P37	summer	127	No		geriatric	F	S	R	S	S	S	S	S	S	S	S	S	S	S	S	S	S	S	S	S	S	S	S	S	S
P16	spring	128	No		sub-adult	M	S	R	S	S	S	S	S	S	S	S	S	S	S	S	S	S	S	S	S	S	S	S	S	S
P18	winter	129	No		adult	F	S	R	S	R	S	I	R	R	S	S	S	S	S	I	S	S	S	S	S	S	S	S	S	S
P18	autum	130	No		adult	F	S	R	S	S	S	I	R	R	S	S	S	S	S	S	S	S	S	S	S	S	S	S	S	S
P33	autum	131	No		adult	F	S	R	S	R	S	I	I	I	S	S	I	S	S	S	S	S	S	S	S	S	S	S	S	S
P18	summer	132	No		adult	F	S	R	S	S	S	S	S	S	S	S	S	S	S	S	S	S	S	S	S	S	S	S	S	S
P21	spring	133	No		sub-adult	F	S	R	S	S	S	S	S	S	S	S	S	S	S	S	S	S	S	S	S	S	S	S	S	S
P18	spring	134	No		adult	F	S	R	S	S	S	S	S	S	S	S	S	S	S	S	S	S	S	S	S	S	S	S	S	S
P82	spring	135	No		sub-adult	F	S	R	S	S	S	S	S	S	S	S	S	S	S	S	S	S	S	S	S	S	S	S	S	S
P83	spring	136	No		sub-adult	F	S	R	S	S	S	S	S	S	S	S	S	S	S	S	S	S	S	S	S	S	S	S	S	S
P84	spring	137	No		sub-adult	M	S	R	S	S	S	S	S	S	S	S	S	S	S	S	S	S	S	S	S	S	S	S	S	S
P85	autum	138	No		sub-adult	F	S	R	S	S	S	S	S	S	S	S	S	S	S	S	S	S	S	S	S	S	S	S	S	S
P10	spring	139	No		sub-adult	M	S	R	S	S	S	S	S	S	S	S	S	S	S	S	S	S	S	S	S	S	S	S	S	S
P33	summer	140	No		adult	F	S	R	S	S	S	S	S	S	S	S	S	S	S	S	S	S	S	S	S	S	S	S	S	S
P87	spring	141	No		sub-adult	M	S	R	S	S	S	S	S	S	S	S	S	S	S	S	S	S	S	S	S	S	S	S	S	S
P88	spring	142	No		sub-adult	F	S	R	S	S	S	S	S	S	S	S	S	S	S	S	S	S	S	S	S	S	S	S	S	S
P90	spring	143	No		sub-adult	M	S	R	S	S	S	S	S	S	S	S	S	S	S	S	S	S	S	S	S	S	S	S	S	S
P57	summer	144	No		adult	M	S	R	S	S	S	S	S	S	S	S	S	S	S	S	S	S	S	S	S	S	S	S	S	S
P91	spring	145	No		sub-adult	M	S	R	S	S	S	S	S	S	S	S	S	S	S	S	S	S	S	S	S	S	S	S	S	S
P93	spring	146	No		sub-adult	F	S	R	S	S	S	S	S	S	S	S	S	S	S	S	S	S	S	S	S	S	S	S	S	S
P11	spring	147	No		sub-adult	F	S	R	S	S	S	S	S	S	S	S	S	S	S	S	S	S	S	S	S	S	S	S	S	S
P92	spring	148	No		sub-adult	F	S	R	S	S	S	S	S	S	S	S	S	S	S	S	S	S	S	S	S	S	S	S	S	S
P10	winter	149	No		sub-adult	M	S	R	S	S	S	S	S	S	S	S	S	S	S	S	S	S	S	S	S	S	S	S	S	S
P35	summer	150	No		geriatric	F	S	R	S	S	S	S	S	S	S	S	S	S	S	S	S	S	S	S	S	S	S	S	S	S
P10	summer	151	No		sub-adult	M	S	R	S	S	S	S	S	S	S	S	S	S	S	S	S	S	S	S	S	S	S	S	S	S
P57	autum	152	No		adult	M	S	R	S	S	S	S	S	S	S	S	S	S	S	S	S	S	S	S	S	S	S	S	S	S
P34	autum	153	No		adult	M	S	R	S	S	S	S	S	S	S	S	S	S	S	I	S	S	S	S	S	S	S	S	S	S
P34	spring	154	No		adult	M	S	R	S	S	S	S	S	S	S	S	S	S	S	S	S	S	S	S	S	S	S	S	S	S
P56	summer	155	No		adult	F	S	R	S	S	S	S	S	S	S	S	S	S	S	S	S	S	S	S	S	S	S	S	S	S
P59	summer	156	No		adult	F	S	R	S	S	S	S	S	S	S	S	S	S	S	S	S	S	S	S	S	S	S	S	S	S
P11	summer	157	No		sub-adult	F	S	R	S	S	S	S	S	S	S	S	S	S	S	S	S	S	S	S	S	S	S	S	S	S
P61	spring	158	No		adult	F	S	R	S	S	S	S	S	S	S	S	S	S	S	S	S	S	S	S	S	S	S	S	S	S
P61	summer	159	No		adult	F	S	R	S	S	S	S	S	S	S	S	S	S	S	S	S	S	S	S	S	S	S	S	S	S
P62	summer	160	No		adult	F	S	R	S	S	S	S	S	S	S	S	S	S	S	S	S	S	S	S	S	S	S	S	S	S
P63	summer	161	No		adult	M	S	R	S	S	S	S	S	S	S	S	S	S	S	S	S	S	S	S	S	S	S	S	S	S
P64	summer	162	No		adult	M	S	R	S	S	S	S	S	S	S	S	S	S	S	S	S	S	S	S	S	S	S	S	S	S
P65	summer	163	No		adult	M	S	R	S	S	S	S	S	S	S	S	S	S	S	S	S	S	S	S	S	S	S	S	S	S
P36	spring	164	No		geriatric	F	S	R	S	S	S	S	S	S	S	S	S	S	S	S	S	S	S	S	S	S	S	S	S	S
P67	summer	165	No		adult	F	S	R	S	S	S	S	S	S	S	S	S	S	S	S	S	S	S	S	S	S	S	S	S	S
P68	summer	166	No		adult	F	S	R	S	S	S	S	S	S	S	S	S	S	S	S	S	S	S	S	S	S	S	S	S	S
P65	winter	167	No		adult	M	S	R	S	S	S	S	S	S	S	S	S	S	S	S	S	S	S	S	S	S	S	S	S	S
P63	autum	168	No		adult	M	S	R	S	S	S	S	S	S	S	S	S	S	S	S	S	S	S	S	S	S	S	S	S	S
P71	summer	169	No		adult	F	S	R	S	S	S	S	S	S	S	S	S	S	S	S	S	S	S	S	S	S	S	S	S	S
P20	spring	170	No		sub-adult	M	S	R	S	S	S	S	S	S	S	S	S	S	S	S	S	S	S	S	S	S	S	S	S	S
P1	summer	171	No		geriatric	M	S	R	S	S	S	S	S	S	S	S	S	S	S	S	S	S	S	S	S	S	S	S	S	S
P37	spring	172	No		geriatric	F	S	R	S	S	S	S	S	S	S	S	S	S	S	S	S	S	S	S	S	S	I	S	S	S
P72	summer	173	No		adult	F	S	R	S	S	S	S	S	S	S	S	S	S	S	S	S	S	S	S	S	S	S	S	S	S
P20	summer	174	No		sub-adult	M	S	R	S	S	S	S	S	S	S	S	S	S	S	S	S	S	S	S	S	S	S	S	S	S
P60	summer	175	No		sub-adult	F	S	R	S	S	S	S	S	S	S	S	S	S	S	S	S	S	S	S	S	S	S	S	S	S
P94	autum	176	No		sub-adult	M	S	R	S	S	S	S	S	S	S	S	S	S	S	S	S	S	S	S	S	S	S	I	S	S
P20	autum	177	No		sub-adult	M	S	R	S	S	S	S	S	S	S	S	S	S	S	S	S	S	S	S	S	S	S	S	S	S
P19	spring	178	No		geriatric	F	S	R	S	S	S	S	S	S	S	S	S	S	S	S	S	S	S	S	S	S	S	S	S	S
P36	summer	179	No		geriatric	F	S	R	S	S	S	S	S	S	S	S	S	S	S	S	S	S	S	S	S	S	S	S	S	S
P94	winter	180	No		sub-adult	M	S	R	S	S	S	S	S	S	S	S	S	S	S	S	S	S	S	S	S	S	S	S	S	S
P73	summer	181	No		adult	M	S	R	S	S	S	S	S	S	S	S	S	S	S	S	S	S	S	S	S	S	S	S	S	S
P58	spring	182	No		sub-adult	F	S	R	S	S	S	S	S	S	S	S	S	S	S	S	S	S	S	S	S	S	S	S	S	S
